# Supplementary material for: Polyamine Derived Photosensitizer: A Novel Approach for Photodynamic Therapy of Cancer
Source: Molecules. 2024 Sep 9;29(17):4277. doi: 10.3390/molecules29174277 (PMC11397399; doi:10.3390/molecules29174277)
Supplement: Supplementary file 1 [file molecules-29-04277-s001.zip]

Archive with 1 entries (1 files):
- molecules-3029060-supplementary.pdf
